# Supplementary material for: Posidonia oceanica (L.) Delile Dampens Cell Migration of Human Neuroblastoma Cells
Source: Mar Drugs. 2021 Oct 15;19(10):579. doi: 10.3390/md19100579 (PMC8539885; doi:10.3390/md19100579)
Supplement: Supplementary file 1 [file marinedrugs-19-00579-s001.zip]

Archive with 1 entries (1 files):
- marinedrugs-1414559-supplementary.pdf
